# Supplementary material for: IGSF11 is required for pericentric heterochromatin dissociation during meiotic diplotene
Source: PLoS Genet. 2021 Sep 7;17(9):e1009778. doi: 10.1371/journal.pgen.1009778 (PMC8448346; doi:10.1371/journal.pgen.1009778)
Supplement: S1 Table — (XLSX) [file pgen.1009778.s008.xlsx]

## Sheet: Transplantation
S1 Table. Statistics of testicular cell transplantation experiment.
Group	Genotype of donor cells	Genotype of recipient mice	Number of recipient mice transplanted with donor cells	Number of recipient mice survived 4 month after transplantation	Number of testis with VPHS signals
1st set control group	VPHS:Igsf11+/+	Igsf11+/-	4	3	5
1st set experimental group	VPHS:Igsf11+/+	Igsf11-/-	4	2	3
2st set control group	VPHS:Igsf11+/-	Igsf11+/+	4	3	6
2st set experimental group	VPHS:Igsf11-/-	Igsf11+/+	4	3	6
