# Supplementary material for: IGSF11 is required for pericentric heterochromatin dissociation during meiotic diplotene
Source: PLoS Genet. 2021 Sep 7;17(9):e1009778. doi: 10.1371/journal.pgen.1009778 (PMC8448346; doi:10.1371/journal.pgen.1009778)
Supplement: S2 Table — (XLSX) [file pgen.1009778.s009.xlsx]

## Sheet: Meiotic spread
S2 Table. Distribution statistics of meiotic prophase I cells in adult testes of different Igsf11 genotypes.
genotyp	Igsf11+/- Repeat1	Igsf11+/- Repeat2	Igsf11+/+ Repeat3		Igsf11-/- Repeat1	Igsf11-/- Repeat2	Igsf11-/- Repeat3
Leptotene (%)	7.28114	11.3342	4.78677		6.77966	3.69541	7.46528
Zygotene (%)	12.6263	12.5	10.2698		9.32203	6.38298	6.94444
Pachytene (%)	67.5505	61.399	70.8442		66.6667	70.3247	69.0972
Diplotene (%)	12.5421	14.7668	14.0992		0	0	0
Diplotene arrested (%)	0	0	0		17.2316	19.5969	16.4931
Cell number counts	2376	1544	1149		708	893	576
Total cell number	5069				2177
