# Supplementary material for: IGSF11 is required for pericentric heterochromatin dissociation during meiotic diplotene
Source: PLoS Genet. 2021 Sep 7;17(9):e1009778. doi: 10.1371/journal.pgen.1009778 (PMC8448346; doi:10.1371/journal.pgen.1009778)
Supplement: S3 Table — (XLSX) [file pgen.1009778.s010.xlsx]

## Sheet: RNA-seq
S3 Table. RNA-seq analysis of purified spermatocytes.
Leptotene	Gene number			Pachytene	Gene number				Up-regulated genes in pachytene Igsf11-/- spermatocytes	log2(FoldChange)	P value				Down-regulated genes in pachytene Igsf11-/- spermatocytes	log2(FoldChange)	P value
Up-regulated in Igsf11-/- spermatocytes	0			Up-regulated in Igsf11-/- spermatocytes	58				Gm364	1.00965	8.11059e-13				Zbtb42	-1.86967	3.71588e-20
Down-regulated in Igsf11-/- spermatocytes	0			Down-regulated in Igsf11-/- spermatocytes	8				Otub2	1.02591	6.71394e-07				Gm29216	-1.65114	4.64898e-50
Threshold (P value＜0.05 & fold change＞2)				Threshold (P value＜0.05 & fold change＞2)					Gm23631	1.02939	1.07911e-06				Mesp1	-1.16711	1.5633e-11
									Ints9	1.03165	8.18588e-13				Amd-ps3	-1.1376	5.85848e-09
									Ndst4	1.03398	1.06309e-07				Prkag2	-1.11188	2.01831e-12
									Taf9b	1.03449	7.84677e-07				Mxra8	-1.07316	2.43881e-07
									mt-Co1	1.05074	2.85976e-07				Slc25a10	-1.05222	1.32083e-12
									mt-Nd4l	1.05276	6.78124e-30				Mllt11	-1.03241	8.68574e-08
									Pifo	1.06523	2.40264e-18
									Vbp1	1.08322	7.4212e-08
									Fam50b	1.08364	6.39742e-15
									Tars	1.09002	6.67652e-21				GO
									Gm13166	1.09846	5.10594e-09				0 Cluster
									mt-Nd2	1.10876	1.45716e-35
									Atf4	1.1252	2.41347e-26
									Nmbr	1.13647	3.05123e-10
									Gm13139	1.139	1.26159e-11
									Rbm44	1.1455	5.45318e-24
									Xk	1.15623	4.30248e-08
									mt-Atp6	1.1668	1.53757e-27
									Gm7173	1.2016	9.642e-09
									Gm5072	1.22072	7.32871e-09
									Gm8914	1.22072	7.32871e-09
									Ddit3	1.23596	1.15235e-17
									Zfp711	1.25218	1.75625e-09
									Mef2b	1.25648	3.42723e-10
									mt-Nd5	1.27947	1.13843e-56
									Aig1	1.28926	4.1644e-11
									Lars	1.31705	3.23799e-30
									Gars	1.34195	3.76443e-32
									mt-Nd4	1.35935	2.21495e-35
									Gpt2	1.37401	6.8304e-11
									1700080O16Rik	1.37907	3.56743e-11
									mt-Cytb	1.39671	1.61856e-53
									Ccl21a	1.40059	3.78077e-15
									Pet2	1.42647	1.73361e-12
									Aars	1.45032	1.48108e-36
									Nfib	1.47851	2.48144e-12
									Nars	1.48725	1.38736e-32
									Pagr1a	1.50318	3.69863e-13
									Iars	1.51876	1.63659e-13
									Yars	1.56658	2.66167e-42
									Mars	1.59123	8.42606e-16
									Asns	1.5976	6.14099e-16
									Mageb18	1.61375	7.35438e-15
									Cth	1.62078	1.61326e-14
									Ciart	1.6889	2.31744e-23
									mt-Rnr2	1.75954	1.23879e-94
									Slc6a9	1.80784	8.51775e-18
									Pycr1	1.8231	4.00417e-19
									Cars	1.89037	1.40534e-53
									Psat1	1.99362	3.07251e-21
									mt-Nd3	2.1481	4.12878e-77
									Aldh18a1	2.78724	8.37007e-81
									Ttc38	2.86492	9.72646e-74
									Slc38a2	2.92307	1.23319e-67
									Chac1	3.69719	1.78855e-75
									Slc1a4	4.3465	2.08409e-139
									GO (Top 4 in total 6 clusters)	-log10(P value)	P value	Genes
									Aminoacyl-tRNA biosynthesis	14.4151	3.84486e-15	Cars, Yars, Nars, Lars, Mars, Tars, Gars, Iars, Aars
									Amino-acid biosynthesis	6.82029	1.51255e-07	Psat1, Cth, Pycr1, Asns, Aldh18A1
									Cytoplasm	1.61497	0.024268	Cars, Yars, Mageb18, Vbp1, Pifo, Tars, Nmbr, Nars, Lars, Psat1, Ddit3, Mars, Cth, Gars, Aldh18a1, Chac1, Iars, Ints9, Atf4, Aars, Rbm44
									Nucleus	0.663909	0.216816	Yars, Otub2, Zfp711, Mef2b, Vbp1, Pifo, Ciart, Lars, Nfib, Pagr1a, Ddit3, Cth, Taf9b, Ints9, Fam50b, Atf4
