# Supplementary material for: IGSF11 is required for pericentric heterochromatin dissociation during meiotic diplotene
Source: PLoS Genet. 2021 Sep 7;17(9):e1009778. doi: 10.1371/journal.pgen.1009778 (PMC8448346; doi:10.1371/journal.pgen.1009778)
Supplement: S4 Table — (XLSX) [file pgen.1009778.s011.xlsx]

## Sheet: Reporter
S4 Table. Current germ cell reporter in mouse.
Transgene promoter	Transgene product	Year	Author	Citation
Oct4	GFP	1999	Yoshimizu et al.	[1]
H2AX	EGFP	2003	Tadokoro et al.	[2]
Ifitm3	GFP	2004	Tanaka et al.	[3]
Dppa3	GFP	2006	Payer et al.	[4]
Stra8	EGFP	2004	Nayernia et al.	[5]
Prdm1	mVenus	2008	Ohinata et al.	[6]
Dppa3	ECFP	2008	Ohinata et al.	[6]
Dazl	GFP	2009	Nicholas et al.	[7]
Sohlh1	mCherry	2013	Suzuki et al.	[8]
Mvh	mVenus	2013	Shiura et al.	[9]
Id4	EGFP	2014	Chan et al.	[10]
Hspa2	GFP	2014	Brown et al.	[11]
Prm1	DsRed	2016	Zhou et al.	[12]
Smc1b	mCherry-SYCP3 and SYCP3-mCherry	2018	Enguita-Marruedo et al.	[13]
Reference
1	Yoshimizu T, Sugiyama N, De Felice M, Yeom YI, Ohbo K, Masuko K, et al. Germline-specific expression of the Oct-4/green fluorescent protein (GFP) transgene in mice. Dev Growth Differ. 1999;41(6):675-84. doi: 10.1046/j.1440-169x.1999.00474.x. PubMed PMID: 10646797.
2	Tadokoro Y, Yomogida K, Yagura Y, Yamada S, Okabe M, Nishimune Y. Characterization of histone H2A.X expression in testis and specific labeling of germ cells at the commitment stage of meiosis with histone H2A.X promoter-enhanced green fluorescent protein transgene. Biol Reprod. 2003;69(4):1325-9. doi: 10.1095/biolreprod.103.018952. PubMed PMID: 12801977.
3	Tanaka SS, Nagamatsu G, Tokitake Y, Kasa M, Tam PP, Matsui Y. Regulation of expression of mouse interferon-induced transmembrane protein like gene-3, Ifitm3 (mil-1, fragilis), in germ cells. Dev Dyn. 2004;230(4):651-9. doi: 10.1002/dvdy.20085. PubMed PMID: 15254899.
4	Payer B, Chuva de Sousa Lopes SM, Barton SC, Lee C, Saitou M, Surani MA. Generation of stella-GFP transgenic mice: a novel tool to study germ cell development. Genesis. 2006;44(2):75-83. doi: 10.1002/gene.20187. PubMed PMID: 16437550.
5	Nayernia K, Li M, Jaroszynski L, Khusainov R, Wulf G, Schwandt I, et al. Stem cell based therapeutical approach of male infertility by teratocarcinoma derived germ cells. Hum Mol Genet. 2004;13(14):1451-60. doi: 10.1093/hmg/ddh166. PubMed PMID: 15163638.
6	Ohinata Y, Sano M, Shigeta M, Yamanaka K, Saitou M. A comprehensive, non-invasive visualization of primordial germ cell development in mice by the Prdm1-mVenus and Dppa3-ECFP double transgenic reporter. Reproduction. 2008;136(4):503-14. doi: 10.1530/REP-08-0053. PubMed PMID: 18583473.
7	Nicholas CR, Xu EY, Banani SF, Hammer RE, Hamra FK, Reijo Pera RA. Characterization of a Dazl-GFP germ cell-specific reporter. Genesis. 2009;47(2):74-84. doi: 10.1002/dvg.20460. PubMed PMID: 19133679; PubMed Central PMCID: PMCPMC3000528.
8	Suzuki H, Dann CT, Rajkovic A. Generation of a germ cell-specific mouse transgenic CHERRY reporter, Sohlh1-mCherryFlag. Genesis. 2013;51(1):50-8. doi: 10.1002/dvg.22347. PubMed PMID: 22965810; PubMed Central PMCID: PMCPMC3547139.
9	Shiura H, Ikeda R, Lee J, Sato T, Ogonuki N, Hirose M, et al. Generation of a novel germline stem cell line expressing a germline-specific reporter in the mouse. Genesis. 2013;51(7):498-505. doi: 10.1002/dvg.22391. PubMed PMID: 23529902.
10	Chan F, Oatley MJ, Kaucher AV, Yang QE, Bieberich CJ, Shashikant CS, et al. Functional and molecular features of the Id4+ germline stem cell population in mouse testes. Genes Dev. 2014;28(12):1351-62. doi: 10.1101/gad.240465.114. PubMed PMID: 24939937; PubMed Central PMCID: PMCPMC4066404.
11	Brown PR, Odet F, Bortner CD, Eddy EM. Reporter mice express green fluorescent protein at initiation of meiosis in spermatocytes. Genesis. 2014;52(12):976-84. doi: 10.1002/dvg.22830. PubMed PMID: 25293348; PubMed Central PMCID: PMCPMC4299474.
12	Zhou Q, Wang M, Yuan Y, Wang X, Fu R, Wan H, et al. Complete Meiosis from Embryonic Stem Cell-Derived Germ Cells In Vitro. Cell Stem Cell. 2016;18(3):330-40. doi: 10.1016/j.stem.2016.01.017. PubMed PMID: 26923202.
13	Enguita-Marruedo A, Van Cappellen WA, Hoogerbrugge JW, Carofiglio F, Wassenaar E, Slotman JA, et al. Live cell analyses of synaptonemal complex dynamics and chromosome movements in cultured mouse testis tubules and embryonic ovaries. Chromosoma. 2018;127(3):341-59. doi: 10.1007/s00412-018-0668-7. PubMed PMID: 29582139; PubMed Central PMCID: PMCPMC6096571.
