# Supplementary material for: IGSF11 is required for pericentric heterochromatin dissociation during meiotic diplotene
Source: PLoS Genet. 2021 Sep 7;17(9):e1009778. doi: 10.1371/journal.pgen.1009778 (PMC8448346; doi:10.1371/journal.pgen.1009778)
Supplement: S5 Table — (XLSX) [file pgen.1009778.s012.xlsx]

## Sheet: Genotyping
S5 Table. Genotyping protocol for VPHS mice and Igsf11 knockout mice.
For the VPHS mice genotyping	genotyping primer (5'-3')				For Igsf11 knockout mice genotyping	genotyping primer (5'-3')
VPHSF	F: 5'-GAACAGCGGGAAAGTGCTGCTTCTCAG-3'				Igsf11F	F: 5'-AAATTGCTCCTTCCTCTCCAGGTGTCGC-3'
VPHSR	R: 5'-CGGCTTTCACTCCCCCATCTCCTTACC-3'				Igsf11R	R: 5'-GAAGTACCTGTTCGGGCTGGTTTGCAT-3'
PCR mix	20uL				PCR mix	20uL
2X Taq Mix (cwbiotech, CW0690)	10uL				2X Taq Mix (cwbiotech, CW0716M)	10uL
VPHSF	1uL				Igsf11F	1uL
VPHSR	1uL				Igsf11R	1uL
H2O	7uL				H2O	6uL
DNA	1uL				EvaGreen dye (biotium, 31000)	1uL
					DNA	1uL
PCR program					PCR program
95℃	03:00:00				95℃	03:00:00
95℃	00:30:00				95℃	00:20:00
67℃	00:30:00				66℃	00:30:00
72℃	01:00:00				72℃	00:13:00
go to step 2	X35				go to step 2	X39
72℃	05:00:00				72℃	05:00:00
					Melting Curve detection	See Fig. S3A for genotyping result.
PCR product electrophoresis
Knockin allel	1114bp
Wild Type allel	304bp
