# Supplementary material for: IGSF11 is required for pericentric heterochromatin dissociation during meiotic diplotene
Source: PLoS Genet. 2021 Sep 7;17(9):e1009778. doi: 10.1371/journal.pgen.1009778 (PMC8448346; doi:10.1371/journal.pgen.1009778)
Supplement: S6 Table — (XLSX) [file pgen.1009778.s013.xlsx]

## Sheet: Q-PCR primers
S6 Table. Primers for Q-PCR.
Gene name	Forward primer sequence (5'-3')	Reverse primer sequence (5'-3')	Accession No.	Amplicon length
Gapdh	F: AGAGTGTTTCCTCGTCCCGTAGA	R: TTGCCGTGAGTGGAGTCATACTG	NM_001289726.1	185 bp
Hprt	F: GGATACAGGCCAGACTTTGTTGG	R: TCAACTTGCGCTCATCTTAGGCT	NM_013556.2	157 bp
KIS Sycp3	F: ATGGACGAGCTGTACAAGGGC	R: TTAGATGTTTGCTCAGCGGCTCC		169 bp
LINE1	F: GGAGGGACATTTCATTCTCATC	R: GCTGCTCTTGTATTTGGAGCATAGA		87 bp
MERV	F: GGTAAAGTCTCCGAGGGTCA	R: AACTGGTCGCAGGAGCTG		102 bp
Mvh	F: AAGAAATCCAGAGGTTGGCTGGG	R: TGAACATCTCTGCAAGCTCCTCC	NM_001145885.1	91 bp
SINE	F: TGGTGGTGCATGCCTTTAAT	R: CCTGGTGTCCTGGAACTCACT		274 bp
Sycp1	F: GGGAGAGGTTGAGAAAGCCAAAG	R: TCGCTGATGACTGTTCTTGCTCT	NM_011516.2	200 bp
Sycp3	F: TAAAGATGGTGCCTGGTGGAAGAAA	R: TTACTGGAGCCTTTTCATCAGCAAC	NM_011517.2	150 bp
WTS Sycp3	F: TCAGCCAATCAGCAGAGAGCTTG	R: TTAGATGTTTGCTCAGCGGCTCC	NM_011517.2	130 bp
