# Supplementary material for: IGSF11 is required for pericentric heterochromatin dissociation during meiotic diplotene
Source: PLoS Genet. 2021 Sep 7;17(9):e1009778. doi: 10.1371/journal.pgen.1009778 (PMC8448346; doi:10.1371/journal.pgen.1009778)
Supplement: S7 Table — (XLSX) [file pgen.1009778.s014.xlsx]

## Sheet: Antibodys
S7 Table. Primary and secondary antibodies.
Target	Manufacturer	Catalog number	Source	Application
Anti-mouse C-Kit, APC	eBioscience	17-1171-82	Rat	FACS (1:200)
Anti-mouse IgG, Alexa 488	Life Technologies	A11017	Goat	IF (1:1000)
Anti-mouse IgG, Alexa 594	Life Technologies	A11020	Goat	IF (1:1000)
Anti-mouse IgG, HRP	EasyBio	BE0102	Goat	WB (1:2000)
Anti-rabbit IgG, Alexa 488	Life Technologies	A11070	Goat	IF (1:1000)
Anti-rabbit IgG, Alexa 594	Life Technologies	A11072	Goat	IF (1:1000)
Anti-rabbit IgG, HRP	EasyBio	BE0101	Goat	WB (1:2000)
Anti-Human IgG, Cy5	Jackson ImmunoResearch	709-175-149	Donkey	IF (1:1000)
Anti-Centromere Protein Antibody	Antibodies Incorporated	15-234	Human	IF (1:50)
CX43	Cell Signaling Technology	3515S	Rabbit	IF (1:200)
GAPDH	Engibody Biotechnology	AT0002	Mouse	WB (1:2000)
GATA4	Santa Cruz	sc-25310	Mouse	IF (1:100)
GATA4	Abcam	ab84593	Rabbit	IF (1:100)
H1t	Abclonal	A18157	Rabbit	IF (1:100)
H3K9me3	Abclonal	A2360	Rabbit	IF (1:100)
HA Tag	Cell Signaling Technology	3724	Rabbit	WB (1:2000); IF (1:200)
HA Tag	CoWin Biosciences	CW0260	Mouse	WB (1:2000); IF (1:50)
Histone H3	EasyBio	BE3021	Mouse	WB (1:1000)
IGSF11	Sigma	HPA046377	Rabbit	IF (1:100)
mVenus	Engibody Biotechnology	AT0028	Mouse	WB (1:2000)
MVH	Abcam	ab13840	Rabbit	IF (1:200)
REC8	Scott Keeney lab	AP2-333	Rabbit	IF (1:200)
SOX9	Abcam	ab185966	Rabbit	WB (1:1000)
SYCP1	Novus	NB300-229	Rabbit	IF (1:200)
SYCP3	Novus	NB300-232	Rabbit	WB (1:2000); IF (1:200)
SYCP3	Santa Cruz	sc-74569	Mouse	IF (1:100)
TERF1	Proteintech	11899-1-AP	Rabbit	IF (1:50)
UBC9	Proteintech	51018-2-AP	Rabbit	WB (1:2000)
ZO-1	Life Technologies	33-9100	Mouse	IF (1:200)
γH2AX	Abcam	ab26350	Mouse	IF (1:200)
IF, immunofluorescent staining; WB, Western blot.
